# Supplementary material for: Role of Decompressive Surgery in Neurologically Intact Patients with Low to Intermediate Intraspinal Metastatic Tumor Burden
Source: Cancers (Basel). 2023 Jan 6;15(2):385. doi: 10.3390/cancers15020385 (PMC9857075; doi:10.3390/cancers15020385)
Supplement: Supplementary file 1 [file cancers-15-00385-s001.zip]

Archive with 1 entries (1 files):
- cancers-2065459-supplementary.pdf
